# Supplementary material for: Australian Women’s Responses to Breast Density Information: A Content Analysis
Source: Int J Environ Res Public Health. 2023 Jan 16;20(2):1596. doi: 10.3390/ijerph20021596 (PMC9861812; doi:10.3390/ijerph20021596)
Supplement: Supplementary file 1 [file ijerph-20-01596-s001.zip]

Archive with 1 entries (1 files):
- ijerph-2080727-supplementary.pdf
